# Supplementary material for: Guanine is an inhibitor of c-jun terminal kinases
Source: Sci Rep. 2025 Aug 11;15:29374. doi: 10.1038/s41598-025-11617-3 (PMC12340087; doi:10.1038/s41598-025-11617-3)
Supplement: Supplementary file 1 — Supplementary Material 1 [file 41598_2025_11617_MOESM1_ESM.txt]

<?xml version="1.0" encoding="utf-8"?>
<MaxQuantParams xmlns:xsd="http://www.w3.org/2001/XMLSchema" xmlns:xsi="http://www.w3.org/2001/XMLSchema-instance">
   <fastaFiles>
      <FastaFileInfo>
         <fastaFilePath>filepath\UP000000589_10090.fasta</fastaFilePath>
         <identifierParseRule>>[^|]*\|(.*?)\|</identifierParseRule>
         <descriptionParseRule>>(.*)</descriptionParseRule>
         <taxonomyParseRule></taxonomyParseRule>
         <variationParseRule></variationParseRule>
         <modificationParseRule></modificationParseRule>
         <taxonomyId></taxonomyId>
      </FastaFileInfo>
   </fastaFiles>
   <fastaFilesProteogenomics>
   </fastaFilesProteogenomics>
   <fastaFilesFirstSearch>
   </fastaFilesFirstSearch>
   <fixedSearchFolder></fixedSearchFolder>
   <andromedaCacheSize>350000</andromedaCacheSize>
   <advancedRatios>True</advancedRatios>
   <pvalThres>0.005</pvalThres>
   <rtShift>False</rtShift>
   <separateLfq>True</separateLfq>
   <lfqStabilizeLargeRatios>True</lfqStabilizeLargeRatios>
   <lfqRequireMsms>True</lfqRequireMsms>
   <lfqBayesQuant>False</lfqBayesQuant>
   <decoyMode>revert</decoyMode>
   <includeContaminants>True</includeContaminants>
   <maxPeptideMass>4600</maxPeptideMass>
   <epsilonMutationScore>True</epsilonMutationScore>
   <mutatedPeptidesSeparately>True</mutatedPeptidesSeparately>
   <proteogenomicPeptidesSeparately>True</proteogenomicPeptidesSeparately>
   <minDeltaScoreUnmodifiedPeptides>0</minDeltaScoreUnmodifiedPeptides>
   <minDeltaScoreModifiedPeptides>6</minDeltaScoreModifiedPeptides>
   <minScoreUnmodifiedPeptides>0</minScoreUnmodifiedPeptides>
   <minScoreModifiedPeptides>40</minScoreModifiedPeptides>
   <secondPeptide>True</secondPeptide>
   <matchBetweenRuns>True</matchBetweenRuns>
   <matchUnidentifiedFeatures>False</matchUnidentifiedFeatures>
   <matchBetweenRunsFdr>False</matchBetweenRunsFdr>
   <dependentPeptides>False</dependentPeptides>
   <dependentPeptideFdr>0</dependentPeptideFdr>
   <dependentPeptideMassBin>0</dependentPeptideMassBin>
   <dependentPeptidesBetweenRuns>False</dependentPeptidesBetweenRuns>
   <dependentPeptidesWithinExperiment>False</dependentPeptidesWithinExperiment>
   <dependentPeptidesWithinParameterGroup>False</dependentPeptidesWithinParameterGroup>
   <dependentPeptidesRestrictFractions>False</dependentPeptidesRestrictFractions>
   <dependentPeptidesFractionDifference>0</dependentPeptidesFractionDifference>
   <ibaq>True</ibaq>
   <top3>False</top3>
   <independentEnzymes>False</independentEnzymes>
   <useDeltaScore>False</useDeltaScore>
   <splitProteinGroupsByTaxonomy>False</splitProteinGroupsByTaxonomy>
   <taxonomyLevel>Species</taxonomyLevel>
   <avalon>False</avalon>
   <nModColumns>3</nModColumns>
   <ibaqLogFit>True</ibaqLogFit>
   <ibaqChargeNormalization>True</ibaqChargeNormalization>
   <razorProteinFdr>True</razorProteinFdr>
   <deNovoSequencing>False</deNovoSequencing>
   <deNovoVarMods>False</deNovoVarMods>
   <deNovoCompleteSequence>False</deNovoCompleteSequence>
   <deNovoCalibratedMasses>False</deNovoCalibratedMasses>
   <deNovoMaxIterations>0</deNovoMaxIterations>
   <deNovoProteaseReward>0</deNovoProteaseReward>
   <deNovoProteaseRewardTof>0</deNovoProteaseRewardTof>
   <deNovoAgPenalty>0</deNovoAgPenalty>
   <deNovoGgPenalty>0</deNovoGgPenalty>
   <deNovoUseComplementScore>True</deNovoUseComplementScore>
   <deNovoUseProteaseScore>True</deNovoUseProteaseScore>
   <deNovoUseWaterLossScore>True</deNovoUseWaterLossScore>
   <deNovoUseAmmoniaLossScore>True</deNovoUseAmmoniaLossScore>
   <deNovoUseA2Score>True</deNovoUseA2Score>
   <deNovoMassClusterTolDa>0</deNovoMassClusterTolDa>
   <deNovoScalingFactor>0</deNovoScalingFactor>
   <massDifferenceSearch>False</massDifferenceSearch>
   <isotopeCalc>False</isotopeCalc>
   <minPeptideLength>7</minPeptideLength>
   <psmFdrCrosslink>0.01</psmFdrCrosslink>
   <peptideFdr>0.01</peptideFdr>
   <proteinFdr>0.01</proteinFdr>
   <siteFdr>0.01</siteFdr>
   <minPeptideLengthForUnspecificSearch>8</minPeptideLengthForUnspecificSearch>
   <maxPeptideLengthForUnspecificSearch>25</maxPeptideLengthForUnspecificSearch>
   <useNormRatiosForOccupancy>True</useNormRatiosForOccupancy>
   <minPeptides>1</minPeptides>
   <minRazorPeptides>1</minRazorPeptides>
   <minUniquePeptides>0</minUniquePeptides>
   <useCounterparts>False</useCounterparts>
   <advancedSiteIntensities>True</advancedSiteIntensities>
   <customProteinQuantification>False</customProteinQuantification>
   <customProteinQuantificationFile></customProteinQuantificationFile>
   <minRatioCount>2</minRatioCount>
   <restrictProteinQuantification>True</restrictProteinQuantification>
   <restrictMods>
      <string>Oxidation (M)</string>
      <string>Acetyl (Protein N-term)</string>
   </restrictMods>
   <matchingTimeWindow>0.4</matchingTimeWindow>
   <matchingIonMobilityWindow>0.05</matchingIonMobilityWindow>
   <alignmentTimeWindow>20</alignmentTimeWindow>
   <alignmentIonMobilityWindow>1</alignmentIonMobilityWindow>
   <numberOfCandidatesMsms>15</numberOfCandidatesMsms>
   <compositionPrediction>0</compositionPrediction>
   <quantMode>1</quantMode>
   <massDifferenceMods>
   </massDifferenceMods>
   <mainSearchMaxCombinations>200</mainSearchMaxCombinations>
   <writeMsScansTable>False</writeMsScansTable>
   <writeMsmsScansTable>True</writeMsmsScansTable>
   <writePasefMsmsScansTable>True</writePasefMsmsScansTable>
   <writeAccumulatedMsmsScansTable>True</writeAccumulatedMsmsScansTable>
   <writeMs3ScansTable>True</writeMs3ScansTable>
   <writeAllPeptidesTable>True</writeAllPeptidesTable>
   <writeMzRangeTable>True</writeMzRangeTable>
   <writeDiaFragmentTable>False</writeDiaFragmentTable>
   <writeDiaFragmentQuantTable>False</writeDiaFragmentQuantTable>
   <writeMzTab>False</writeMzTab>
   <writeSdrf>False</writeSdrf>
   <disableMd5>False</disableMd5>
   <cacheBinInds>True</cacheBinInds>
   <etdIncludeB>False</etdIncludeB>
   <ms2PrecursorShift>0</ms2PrecursorShift>
   <complementaryIonPpm>20</complementaryIonPpm>
   <variationParseRule></variationParseRule>
   <variationMode>none</variationMode>
   <useSeriesReporters>False</useSeriesReporters>
   <name>session1</name>
   <maxQuantVersion>2.6.7.0</maxQuantVersion>
   <pluginFolder></pluginFolder>
   <numThreads>8</numThreads>
   <emailAddress></emailAddress>
   <smtpHost></smtpHost>
   <emailFromAddress></emailFromAddress>
   <fullMinMz>-1.7958954417274534E+308</fullMinMz>
   <fullMaxMz>1.7958954417274534E+308</fullMaxMz>
   <sendEmail>False</sendEmail>
   <ionCountIntensities>False</ionCountIntensities>
   <verboseColumnHeaders>False</verboseColumnHeaders>
   <calcPeakProperties>False</calcPeakProperties>
   <showCentroidMassDifferences>False</showCentroidMassDifferences>
   <showIsotopeMassDifferences>False</showIsotopeMassDifferences>
   <profilePerformance>False</profilePerformance>
   <filePaths>
      <string>filepath\20241114_FustinJM_Exploris_DDA90_phos_A1.raw</string>
      <string>filepath\20241114_FustinJM_Exploris_DDA90_phos_A2.raw</string>
      <string>filepath\20241114_FustinJM_Exploris_DDA90_phos_A3.raw</string>
      <string>filepath\20241114_FustinJM_Exploris_DDA90_phos_A4.raw</string>
      <string>filepath\20241114_FustinJM_Exploris_DDA90_phos_C1.raw</string>
      <string>filepath\20241114_FustinJM_Exploris_DDA90_phos_C2.raw</string>
      <string>filepath\20241114_FustinJM_Exploris_DDA90_phos_C3.raw</string>
      <string>filepath\20241114_FustinJM_Exploris_DDA90_phos_C4.raw</string>
      <string>filepath\20241114_FustinJM_Exploris_DDA90_phos_G1.raw</string>
      <string>filepath\20241114_FustinJM_Exploris_DDA90_phos_G2.raw</string>
      <string>filepath\20241114_FustinJM_Exploris_DDA90_phos_G3.raw</string>
      <string>filepath\20241114_FustinJM_Exploris_DDA90_phos_G4.raw</string>
      <string>filepath\20241114_FustinJM_Exploris_DDA90_phos_S1.raw</string>
      <string>filepath\20241114_FustinJM_Exploris_DDA90_phos_S2.raw</string>
      <string>filepath\20241114_FustinJM_Exploris_DDA90_phos_S3.raw</string>
      <string>filepath\20241114_FustinJM_Exploris_DDA90_phos_S4.raw</string>
      <string>filepath\20241114_FustinJM_Exploris_DDA90_prot_A1.raw</string>
      <string>filepath\20241114_FustinJM_Exploris_DDA90_prot_A2.raw</string>
      <string>filepath\20241114_FustinJM_Exploris_DDA90_prot_A3.raw</string>
      <string>filepath\20241114_FustinJM_Exploris_DDA90_prot_A4.raw</string>
      <string>filepath\20241114_FustinJM_Exploris_DDA90_prot_C1.raw</string>
      <string>filepath\20241114_FustinJM_Exploris_DDA90_prot_C2.raw</string>
      <string>filepath\20241114_FustinJM_Exploris_DDA90_prot_C3.raw</string>
      <string>filepath\20241114_FustinJM_Exploris_DDA90_prot_C4.raw</string>
      <string>filepath\20241114_FustinJM_Exploris_DDA90_prot_G1.raw</string>
      <string>filepath\20241114_FustinJM_Exploris_DDA90_prot_G2.raw</string>
      <string>filepath\20241114_FustinJM_Exploris_DDA90_prot_G3.raw</string>
      <string>filepath\20241114_FustinJM_Exploris_DDA90_prot_G4.raw</string>
      <string>filepath\20241114_FustinJM_Exploris_DDA90_prot_S1.raw</string>
      <string>filepath\20241114_FustinJM_Exploris_DDA90_prot_S2.raw</string>
      <string>filepath\20241114_FustinJM_Exploris_DDA90_prot_S3.raw</string>
      <string>filepath\20241114_FustinJM_Exploris_DDA90_prot_S4.raw</string>
   </filePaths>
   <experiments>
      <string>A1</string>
      <string>A2</string>
      <string>A3</string>
      <string>A4</string>
      <string>C1</string>
      <string>C2</string>
      <string>C3</string>
      <string>C4</string>
      <string>G1</string>
      <string>G2</string>
      <string>G3</string>
      <string>G4</string>
      <string>S1</string>
      <string>S2</string>
      <string>S3</string>
      <string>S4</string>
      <string>A1</string>
      <string>A2</string>
      <string>A3</string>
      <string>A4</string>
      <string>C1</string>
      <string>C2</string>
      <string>C3</string>
      <string>C4</string>
      <string>G1</string>
      <string>G2</string>
      <string>G3</string>
      <string>G4</string>
      <string>S1</string>
      <string>S2</string>
      <string>S3</string>
      <string>S4</string>
   </experiments>
   <fractions>
      <short>11</short>
      <short>12</short>
      <short>13</short>
      <short>14</short>
      <short>1</short>
      <short>2</short>
      <short>3</short>
      <short>4</short>
      <short>21</short>
      <short>22</short>
      <short>23</short>
      <short>24</short>
      <short>31</short>
      <short>32</short>
      <short>33</short>
      <short>34</short>
      <short>11</short>
      <short>12</short>
      <short>13</short>
      <short>14</short>
      <short>1</short>
      <short>2</short>
      <short>3</short>
      <short>4</short>
      <short>21</short>
      <short>22</short>
      <short>23</short>
      <short>24</short>
      <short>31</short>
      <short>32</short>
      <short>33</short>
      <short>34</short>
   </fractions>
   <ptms>
      <boolean>False</boolean>
      <boolean>False</boolean>
      <boolean>False</boolean>
      <boolean>False</boolean>
      <boolean>False</boolean>
      <boolean>False</boolean>
      <boolean>False</boolean>
      <boolean>False</boolean>
      <boolean>False</boolean>
      <boolean>False</boolean>
      <boolean>False</boolean>
      <boolean>False</boolean>
      <boolean>False</boolean>
      <boolean>False</boolean>
      <boolean>False</boolean>
      <boolean>False</boolean>
      <boolean>False</boolean>
      <boolean>False</boolean>
      <boolean>False</boolean>
      <boolean>False</boolean>
      <boolean>False</boolean>
      <boolean>False</boolean>
      <boolean>False</boolean>
      <boolean>False</boolean>
      <boolean>False</boolean>
      <boolean>False</boolean>
      <boolean>False</boolean>
      <boolean>False</boolean>
      <boolean>False</boolean>
      <boolean>False</boolean>
      <boolean>False</boolean>
      <boolean>False</boolean>
   </ptms>
   <paramGroupIndices>
      <int>1</int>
      <int>1</int>
      <int>1</int>
      <int>1</int>
      <int>1</int>
      <int>1</int>
      <int>1</int>
      <int>1</int>
      <int>1</int>
      <int>1</int>
      <int>1</int>
      <int>1</int>
      <int>1</int>
      <int>1</int>
      <int>1</int>
      <int>1</int>
      <int>0</int>
      <int>0</int>
      <int>0</int>
      <int>0</int>
      <int>0</int>
      <int>0</int>
      <int>0</int>
      <int>0</int>
      <int>0</int>
      <int>0</int>
      <int>0</int>
      <int>0</int>
      <int>0</int>
      <int>0</int>
      <int>0</int>
      <int>0</int>
   </paramGroupIndices>
   <referenceChannel>
      <string></string>
      <string></string>
      <string></string>
      <string></string>
      <string></string>
      <string></string>
      <string></string>
      <string></string>
      <string></string>
      <string></string>
      <string></string>
      <string></string>
      <string></string>
      <string></string>
      <string></string>
      <string></string>
      <string></string>
      <string></string>
      <string></string>
      <string></string>
      <string></string>
      <string></string>
      <string></string>
      <string></string>
      <string></string>
      <string></string>
      <string></string>
      <string></string>
      <string></string>
      <string></string>
      <string></string>
      <string></string>
   </referenceChannel>
   <lfqTopNPeptides>0</lfqTopNPeptides>
   <diaJoinPrecChargesForLfq>False</diaJoinPrecChargesForLfq>
   <diaFragChargesForQuant>1</diaFragChargesForQuant>
   <gridSpacing>0.7</gridSpacing>
   <proteinGroupingFile></proteinGroupingFile>
   <simplePepCalculation>False</simplePepCalculation>
   <useAndromeda20>False</useAndromeda20>
   <useAndromeda20DefaultModel>False</useAndromeda20DefaultModel>
   <andromeda20AltModelPath></andromeda20AltModelPath>
   <intensityPredictionFolder></intensityPredictionFolder>
   <encoding>0</encoding>
   <parameterGroups>
      <parameterGroup>
         <andromeda20AltModelPath></andromeda20AltModelPath>
         <andromeda20DefaultModel>False</andromeda20DefaultModel>
         <useAndromeda20>False</useAndromeda20>
         <msInstrument>0</msInstrument>
         <maxCharge>7</maxCharge>
         <minPeakLen>2</minPeakLen>
         <diaMinPeakLen>1</diaMinPeakLen>
         <useMs1Centroids>False</useMs1Centroids>
         <useMs2Centroids>False</useMs2Centroids>
         <cutPeaks>True</cutPeaks>
         <gapScans>1</gapScans>
         <minTime>NaN</minTime>
         <maxTime>NaN</maxTime>
         <matchType>MatchFromAndTo</matchType>
         <intensityDetermination>0</intensityDetermination>
         <centroidMatchTol>8</centroidMatchTol>
         <centroidMatchTolInPpm>True</centroidMatchTolInPpm>
         <centroidHalfWidth>35</centroidHalfWidth>
         <centroidHalfWidthInPpm>True</centroidHalfWidthInPpm>
         <valleyFactor>1.4</valleyFactor>
         <isotopeValleyFactor>1.2</isotopeValleyFactor>
         <advancedPeakSplitting>False</advancedPeakSplitting>
         <intensityThresholdMs1Dda>0</intensityThresholdMs1Dda>
         <intensityThresholdMs1Dia>0</intensityThresholdMs1Dia>
         <intensityThresholdMs2>0</intensityThresholdMs2>
         <labelMods>
            <string></string>
         </labelMods>
         <lcmsRunType>Standard</lcmsRunType>
         <reQuantify>True</reQuantify>
         <lfqMode>1</lfqMode>
         <lfqNormClusterSize>80</lfqNormClusterSize>
         <lfqMinEdgesPerNode>3</lfqMinEdgesPerNode>
         <lfqAvEdgesPerNode>6</lfqAvEdgesPerNode>
         <lfqMaxFeatures>100000</lfqMaxFeatures>
         <neucodeMaxPpm>0</neucodeMaxPpm>
         <neucodeResolution>0</neucodeResolution>
         <neucodeResolutionInMda>False</neucodeResolutionInMda>
         <neucodeInSilicoLowRes>False</neucodeInSilicoLowRes>
         <fastLfq>True</fastLfq>
         <lfqRestrictFeatures>False</lfqRestrictFeatures>
         <lfqMinRatioCount>2</lfqMinRatioCount>
         <lfqMinRatioCountDia>2</lfqMinRatioCountDia>
         <lfqPrioritizeMs1Dia>True</lfqPrioritizeMs1Dia>
         <lfqLamdaLimit>20</lfqLamdaLimit>
         <lfqMaxIter>10</lfqMaxIter>
         <maxLabeledAa>0</maxLabeledAa>
         <maxNmods>5</maxNmods>
         <maxMissedCleavages>2</maxMissedCleavages>
         <maxMissedCleavagesDia>1</maxMissedCleavagesDia>
         <multiplicity>1</multiplicity>
         <enzymeMode>0</enzymeMode>
         <complementaryReporterType>0</complementaryReporterType>
         <reporterNormalization>0</reporterNormalization>
         <neucodeIntensityMode>0</neucodeIntensityMode>
         <fixedModifications>
            <string>Carbamidomethyl (C)</string>
         </fixedModifications>
         <enzymes>
            <string>Trypsin/P</string>
         </enzymes>
         <enzymesFirstSearch>
         </enzymesFirstSearch>
         <enzymeModeFirstSearch>0</enzymeModeFirstSearch>
         <useEnzymeFirstSearch>False</useEnzymeFirstSearch>
         <useVariableModificationsFirstSearch>False</useVariableModificationsFirstSearch>
         <variableModifications>
            <string>Oxidation (M)</string>
            <string>Acetyl (Protein N-term)</string>
         </variableModifications>
         <useMultiModification>False</useMultiModification>
         <multiModifications>
         </multiModifications>
         <isobaricLabels>
         </isobaricLabels>
         <neucodeLabels>
         </neucodeLabels>
         <variableModificationsFirstSearch>
         </variableModificationsFirstSearch>
         <hasAdditionalVariableModifications>False</hasAdditionalVariableModifications>
         <additionalVariableModifications>
         </additionalVariableModifications>
         <additionalVariableModificationProteins>
         </additionalVariableModificationProteins>
         <doMassFiltering>True</doMassFiltering>
         <firstSearchTol>20</firstSearchTol>
         <mainSearchTol>4.5</mainSearchTol>
         <searchTolInPpm>True</searchTolInPpm>
         <isotopeMatchTol>2</isotopeMatchTol>
         <isotopeMatchTolInPpm>True</isotopeMatchTolInPpm>
         <isotopeTimeCorrelation>0.6</isotopeTimeCorrelation>
         <theorIsotopeCorrelation>0.6</theorIsotopeCorrelation>
         <checkMassDeficit>True</checkMassDeficit>
         <recalibrationInPpm>True</recalibrationInPpm>
         <intensityDependentCalibration>False</intensityDependentCalibration>
         <minScoreForCalibration>70</minScoreForCalibration>
         <matchLibraryFile>False</matchLibraryFile>
         <libraryFile></libraryFile>
         <matchLibraryMassTolPpm>0</matchLibraryMassTolPpm>
         <matchLibraryTimeTolMin>0</matchLibraryTimeTolMin>
         <matchLabelTimeTolMin>0</matchLabelTimeTolMin>
         <reporterMassTolerance>NaN</reporterMassTolerance>
         <reporterPif>NaN</reporterPif>
         <filterPif>False</filterPif>
         <reporterFraction>NaN</reporterFraction>
         <reporterBasePeakRatio>NaN</reporterBasePeakRatio>
         <timsHalfWidth>0</timsHalfWidth>
         <timsStep>0</timsStep>
         <timsResolution>0</timsResolution>
         <timsMinMsmsIntensity>0</timsMinMsmsIntensity>
         <timsRemovePrecursor>True</timsRemovePrecursor>
         <timsIsobaricLabels>False</timsIsobaricLabels>
         <timsCollapseMsms>True</timsCollapseMsms>
         <crossLinkingType>0</crossLinkingType>
         <crossLinker></crossLinker>
         <minMatchXl>3</minMatchXl>
         <minPairedPepLenXl>6</minPairedPepLenXl>
         <minScoreDipeptide>40</minScoreDipeptide>
         <minScoreMonopeptide>0</minScoreMonopeptide>
         <minScorePartialCross>10</minScorePartialCross>
         <crosslinkOnlyIntraProtein>False</crosslinkOnlyIntraProtein>
         <crosslinkIntensityBasedPrecursor>True</crosslinkIntensityBasedPrecursor>
         <isHybridPrecDetermination>False</isHybridPrecDetermination>
         <topXcross>3</topXcross>
         <doesSeparateInterIntraProteinCross>False</doesSeparateInterIntraProteinCross>
         <crosslinkMaxMonoUnsaturated>0</crosslinkMaxMonoUnsaturated>
         <crosslinkMaxMonoSaturated>0</crosslinkMaxMonoSaturated>
         <crosslinkMaxDiUnsaturated>0</crosslinkMaxDiUnsaturated>
         <crosslinkMaxDiSaturated>0</crosslinkMaxDiSaturated>
         <crosslinkModifications>
         </crosslinkModifications>
         <crosslinkFastaFiles>
         </crosslinkFastaFiles>
         <crosslinkSites>
         </crosslinkSites>
         <crosslinkNetworkFiles>
         </crosslinkNetworkFiles>
         <crosslinkMode></crosslinkMode>
         <peakRefinement>False</peakRefinement>
         <peakRefinementCrosslinking>False</peakRefinementCrosslinking>
         <isobaricSumOverWindow>True</isobaricSumOverWindow>
         <isobaricWeightExponent>0.75</isobaricWeightExponent>
         <collapseMsmsOnIsotopePatterns>False</collapseMsmsOnIsotopePatterns>
         <diaLibraryType>0</diaLibraryType>
         <diaLibraryPaths>
         </diaLibraryPaths>
         <diaEvidencePaths>
         </diaEvidencePaths>
         <diaMsmsPaths>
         </diaMsmsPaths>
         <diaLabelIndsForLibraryMatch>
         </diaLabelIndsForLibraryMatch>
         <diaInitialPrecMassTolPpm>10</diaInitialPrecMassTolPpm>
         <diaInitialFragMassTolPpm>20</diaInitialFragMassTolPpm>
         <diaCorrThresholdFeatureClustering>0.85</diaCorrThresholdFeatureClustering>
         <diaPrecTolPpmFeatureClustering>2</diaPrecTolPpmFeatureClustering>
         <diaFragTolPpmFeatureClustering>2</diaFragTolPpmFeatureClustering>
         <diaScoreN>12</diaScoreN>
         <diaScoreNAdditional>5</diaScoreNAdditional>
         <diaMinScore>1.99</diaMinScore>
         <diaXgBoostBaseScore>0.4</diaXgBoostBaseScore>
         <diaXgBoostSubSample>0.9</diaXgBoostSubSample>
         <centroidPosition>0</centroidPosition>
         <diaQuantMethod>7</diaQuantMethod>
         <diaFeatureQuantMethod>0</diaFeatureQuantMethod>
         <lfqNormType>1</lfqNormType>
         <diaTopNForQuant>6</diaTopNForQuant>
         <diaTopNCorrelatingFragmentsForQuant>6</diaTopNCorrelatingFragmentsForQuant>
         <diaFragmentCorrelationForQuant>0.78</diaFragmentCorrelationForQuant>
         <lfqUsePeptideCorrelation>True</lfqUsePeptideCorrelation>
         <lfqTopNCorrelatingPeptides>100</lfqTopNCorrelatingPeptides>
         <lfqPeptideCorrelation>0</lfqPeptideCorrelation>
         <diaMinMsmsIntensityForQuant>0</diaMinMsmsIntensityForQuant>
         <diaTopMsmsIntensityQuantileForQuant>0.85</diaTopMsmsIntensityQuantileForQuant>
         <diaMinFragmentOverlapScore>0</diaMinFragmentOverlapScore>
         <diaMinPrecursorScore>0</diaMinPrecursorScore>
         <diaUseProfileCorrelation>False</diaUseProfileCorrelation>
         <diaMinPrecProfileCorrelation>0</diaMinPrecProfileCorrelation>
         <diaMinFragProfileCorrelation>0</diaMinFragProfileCorrelation>
         <diaClassificationModel>1</diaClassificationModel>
         <diaXgBoostMinChildWeight>9</diaXgBoostMinChildWeight>
         <diaXgBoostMaximumTreeDepth>3</diaXgBoostMaximumTreeDepth>
         <diaXgBoostEstimators>580</diaXgBoostEstimators>
         <diaXgBoostGamma>0.9</diaXgBoostGamma>
         <diaXgBoostMaxDeltaStep>3</diaXgBoostMaxDeltaStep>
         <diaGlobalMl>True</diaGlobalMl>
         <diaAdaptiveMassAccuracy>False</diaAdaptiveMassAccuracy>
         <diaMassWindowFactor>3.3</diaMassWindowFactor>
         <diaPermuteRt>False</diaPermuteRt>
         <diaPermuteCcs>False</diaPermuteCcs>
         <diaBackgroundSubtraction>False</diaBackgroundSubtraction>
         <diaBackgroundSubtractionQuantile>0.5</diaBackgroundSubtractionQuantile>
         <diaBackgroundSubtractionFactor>4</diaBackgroundSubtractionFactor>
         <diaLfqRatioType>0</diaLfqRatioType>
         <diaTransferQvalue>0.9</diaTransferQvalue>
         <diaTransferQvalueBetweenLabels>0.01</diaTransferQvalueBetweenLabels>
         <diaTransferQvalueBetweenFractions>0.01</diaTransferQvalueBetweenFractions>
         <diaTransferQvalueBetweenFaims>0.01</diaTransferQvalueBetweenFaims>
         <diaOnlyIsosForRecal>True</diaOnlyIsosForRecal>
         <diaMinPeaks>5</diaMinPeaks>
         <diaUseFragIntensForMl>False</diaUseFragIntensForMl>
         <diaUseFragMassesForMl>False</diaUseFragMassesForMl>
         <diaMaxTrainInstances>500000</diaMaxTrainInstances>
         <diaMaxFragmentCharge>3</diaMaxFragmentCharge>
         <diaAdaptiveMlScoring>False</diaAdaptiveMlScoring>
         <diaDynamicScoringMaxInstances>25000</diaDynamicScoringMaxInstances>
         <diaMaxPrecursorMz>0</diaMaxPrecursorMz>
         <diaHardRtFilter>True</diaHardRtFilter>
         <diaConvertLibraryCharge2Fragments>False</diaConvertLibraryCharge2Fragments>
         <diaChargeNormalizationLibrary>True</diaChargeNormalizationLibrary>
         <diaChargeNormalizationSample>True</diaChargeNormalizationSample>
         <diaDeleteIntermediateResults>True</diaDeleteIntermediateResults>
         <diaScoreWeightScanIndex>-1</diaScoreWeightScanIndex>
         <diaScoreWeightScanValue>1</diaScoreWeightScanValue>
         <diaNumNonleadingMatches>0</diaNumNonleadingMatches>
         <diaFragmentModelType>0</diaFragmentModelType>
         <diaAltFragmentModelPath></diaAltFragmentModelPath>
         <diaUseDefaultRtModel>True</diaUseDefaultRtModel>
         <diaAltRtModelPath></diaAltRtModelPath>
         <diaUseDefaultCcsModel>True</diaUseDefaultCcsModel>
         <diaAltCcsModelPath></diaAltCcsModelPath>
         <diaBatchProcessing>True</diaBatchProcessing>
         <diaBatchSize>0</diaBatchSize>
         <diaDecoyMode>0</diaDecoyMode>
         <diaFirstBatch>-1</diaFirstBatch>
         <diaLastBatch>-1</diaLastBatch>
         <diaOnlyPreprocess>False</diaOnlyPreprocess>
         <diaMultiplexQuantMethod>1</diaMultiplexQuantMethod>
         <diaOnlyPostprocess>False</diaOnlyPostprocess>
         <diaRequirePrecursor>False</diaRequirePrecursor>
         <diaFuturePeptides>False</diaFuturePeptides>
         <diaOverrideRtWithPrediction>False</diaOverrideRtWithPrediction>
         <diaMaxModifications>2</diaMaxModifications>
         <diaMaxPositionings>20</diaMaxPositionings>
         <diaPredictCharges>False</diaPredictCharges>
         <diaUseProbScore>False</diaUseProbScore>
         <diaProbScoreP>0.055</diaProbScoreP>
         <diaProbScoreG>1.2</diaProbScoreG>
         <diaProbScoreStep>0.1</diaProbScoreStep>
         <isM2FragTypeOverride>False</isM2FragTypeOverride>
         <ms2FragTypeOverride>0</ms2FragTypeOverride>
         <classicLfqForSingleShots>True</classicLfqForSingleShots>
         <subsamplePeptidesForLfqNorm>False</subsamplePeptidesForLfqNorm>
         <lfqSubsampleNormConstant>1200</lfqSubsampleNormConstant>
         <sequenceBasedModifier>False</sequenceBasedModifier>
         <diaRtFromSamplesForExport>True</diaRtFromSamplesForExport>
         <diaCcsFromSamplesForExport>True</diaCcsFromSamplesForExport>
         <diaLibraryExport>0</diaLibraryExport>
         <diaUseApexWeightsForPtmLoc>False</diaUseApexWeightsForPtmLoc>
         <diaSecondScoreForMultiplex>True</diaSecondScoreForMultiplex>
         <diaBestPrecursorChargeForQuant>False</diaBestPrecursorChargeForQuant>
         <diaBestPrecursorMassRangeForQuant>False</diaBestPrecursorMassRangeForQuant>
         <diaBestPrecursorIntensityForQuant>False</diaBestPrecursorIntensityForQuant>
         <diaPtmLocMethod>1</diaPtmLocMethod>
         <diaIndexedSearch>True</diaIndexedSearch>
         <diaIncreaseSequenceCoverage>True</diaIncreaseSequenceCoverage>
         <diaSequenceCoverageFdr>0.01</diaSequenceCoverageFdr>
         <diaHasIntensitiesForMl>True</diaHasIntensitiesForMl>
         <diaFdrCvIncludeCharge>True</diaFdrCvIncludeCharge>
         <diaMinCharge>2</diaMinCharge>
         <diaMaxCharge>3</diaMaxCharge>
         <diaDeltaMzLower>0.55</diaDeltaMzLower>
         <diaDeltaMzUpper>0.05</diaDeltaMzUpper>
         <diaUseNeutralLossesForQuant>True</diaUseNeutralLossesForQuant>
         <diaSecondBestCorrelationThreshold>0</diaSecondBestCorrelationThreshold>
         <diaUseSecondMatchAsDecoy>False</diaUseSecondMatchAsDecoy>
         <mobilityPredictionTwoConformations>False</mobilityPredictionTwoConformations>
         <diaHasLibrarySupplement>False</diaHasLibrarySupplement>
         <diaSupplementalFile></diaSupplementalFile>
      </parameterGroup>
      <parameterGroup>
         <andromeda20AltModelPath></andromeda20AltModelPath>
         <andromeda20DefaultModel>False</andromeda20DefaultModel>
         <useAndromeda20>False</useAndromeda20>
         <msInstrument>0</msInstrument>
         <maxCharge>7</maxCharge>
         <minPeakLen>2</minPeakLen>
         <diaMinPeakLen>1</diaMinPeakLen>
         <useMs1Centroids>False</useMs1Centroids>
         <useMs2Centroids>False</useMs2Centroids>
         <cutPeaks>True</cutPeaks>
         <gapScans>1</gapScans>
         <minTime>NaN</minTime>
         <maxTime>NaN</maxTime>
         <matchType>MatchFromAndTo</matchType>
         <intensityDetermination>0</intensityDetermination>
         <centroidMatchTol>8</centroidMatchTol>
         <centroidMatchTolInPpm>True</centroidMatchTolInPpm>
         <centroidHalfWidth>35</centroidHalfWidth>
         <centroidHalfWidthInPpm>True</centroidHalfWidthInPpm>
         <valleyFactor>1.4</valleyFactor>
         <isotopeValleyFactor>1.2</isotopeValleyFactor>
         <advancedPeakSplitting>False</advancedPeakSplitting>
         <intensityThresholdMs1Dda>0</intensityThresholdMs1Dda>
         <intensityThresholdMs1Dia>0</intensityThresholdMs1Dia>
         <intensityThresholdMs2>0</intensityThresholdMs2>
         <labelMods>
            <string></string>
         </labelMods>
         <lcmsRunType>Standard</lcmsRunType>
         <reQuantify>True</reQuantify>
         <lfqMode>1</lfqMode>
         <lfqNormClusterSize>80</lfqNormClusterSize>
         <lfqMinEdgesPerNode>3</lfqMinEdgesPerNode>
         <lfqAvEdgesPerNode>6</lfqAvEdgesPerNode>
         <lfqMaxFeatures>100000</lfqMaxFeatures>
         <neucodeMaxPpm>0</neucodeMaxPpm>
         <neucodeResolution>0</neucodeResolution>
         <neucodeResolutionInMda>False</neucodeResolutionInMda>
         <neucodeInSilicoLowRes>False</neucodeInSilicoLowRes>
         <fastLfq>True</fastLfq>
         <lfqRestrictFeatures>False</lfqRestrictFeatures>
         <lfqMinRatioCount>2</lfqMinRatioCount>
         <lfqMinRatioCountDia>2</lfqMinRatioCountDia>
         <lfqPrioritizeMs1Dia>True</lfqPrioritizeMs1Dia>
         <lfqLamdaLimit>20</lfqLamdaLimit>
         <lfqMaxIter>10</lfqMaxIter>
         <maxLabeledAa>0</maxLabeledAa>
         <maxNmods>5</maxNmods>
         <maxMissedCleavages>2</maxMissedCleavages>
         <maxMissedCleavagesDia>1</maxMissedCleavagesDia>
         <multiplicity>1</multiplicity>
         <enzymeMode>0</enzymeMode>
         <complementaryReporterType>0</complementaryReporterType>
         <reporterNormalization>0</reporterNormalization>
         <neucodeIntensityMode>0</neucodeIntensityMode>
         <fixedModifications>
            <string>Carbamidomethyl (C)</string>
         </fixedModifications>
         <enzymes>
            <string>Trypsin/P</string>
         </enzymes>
         <enzymesFirstSearch>
         </enzymesFirstSearch>
         <enzymeModeFirstSearch>0</enzymeModeFirstSearch>
         <useEnzymeFirstSearch>False</useEnzymeFirstSearch>
         <useVariableModificationsFirstSearch>False</useVariableModificationsFirstSearch>
         <variableModifications>
            <string>Oxidation (M)</string>
            <string>Acetyl (Protein N-term)</string>
            <string>Phospho (STY)</string>
         </variableModifications>
         <useMultiModification>False</useMultiModification>
         <multiModifications>
         </multiModifications>
         <isobaricLabels>
         </isobaricLabels>
         <neucodeLabels>
         </neucodeLabels>
         <variableModificationsFirstSearch>
         </variableModificationsFirstSearch>
         <hasAdditionalVariableModifications>False</hasAdditionalVariableModifications>
         <additionalVariableModifications>
         </additionalVariableModifications>
         <additionalVariableModificationProteins>
         </additionalVariableModificationProteins>
         <doMassFiltering>True</doMassFiltering>
         <firstSearchTol>20</firstSearchTol>
         <mainSearchTol>4.5</mainSearchTol>
         <searchTolInPpm>True</searchTolInPpm>
         <isotopeMatchTol>2</isotopeMatchTol>
         <isotopeMatchTolInPpm>True</isotopeMatchTolInPpm>
         <isotopeTimeCorrelation>0.6</isotopeTimeCorrelation>
         <theorIsotopeCorrelation>0.6</theorIsotopeCorrelation>
         <checkMassDeficit>True</checkMassDeficit>
         <recalibrationInPpm>True</recalibrationInPpm>
         <intensityDependentCalibration>False</intensityDependentCalibration>
         <minScoreForCalibration>70</minScoreForCalibration>
         <matchLibraryFile>False</matchLibraryFile>
         <libraryFile></libraryFile>
         <matchLibraryMassTolPpm>0</matchLibraryMassTolPpm>
         <matchLibraryTimeTolMin>0</matchLibraryTimeTolMin>
         <matchLabelTimeTolMin>0</matchLabelTimeTolMin>
         <reporterMassTolerance>NaN</reporterMassTolerance>
         <reporterPif>NaN</reporterPif>
         <filterPif>False</filterPif>
         <reporterFraction>NaN</reporterFraction>
         <reporterBasePeakRatio>NaN</reporterBasePeakRatio>
         <timsHalfWidth>0</timsHalfWidth>
         <timsStep>0</timsStep>
         <timsResolution>0</timsResolution>
         <timsMinMsmsIntensity>0</timsMinMsmsIntensity>
         <timsRemovePrecursor>True</timsRemovePrecursor>
         <timsIsobaricLabels>False</timsIsobaricLabels>
         <timsCollapseMsms>True</timsCollapseMsms>
         <crossLinkingType>0</crossLinkingType>
         <crossLinker></crossLinker>
         <minMatchXl>3</minMatchXl>
         <minPairedPepLenXl>6</minPairedPepLenXl>
         <minScoreDipeptide>40</minScoreDipeptide>
         <minScoreMonopeptide>0</minScoreMonopeptide>
         <minScorePartialCross>10</minScorePartialCross>
         <crosslinkOnlyIntraProtein>False</crosslinkOnlyIntraProtein>
         <crosslinkIntensityBasedPrecursor>True</crosslinkIntensityBasedPrecursor>
         <isHybridPrecDetermination>False</isHybridPrecDetermination>
         <topXcross>3</topXcross>
         <doesSeparateInterIntraProteinCross>False</doesSeparateInterIntraProteinCross>
         <crosslinkMaxMonoUnsaturated>0</crosslinkMaxMonoUnsaturated>
         <crosslinkMaxMonoSaturated>0</crosslinkMaxMonoSaturated>
         <crosslinkMaxDiUnsaturated>0</crosslinkMaxDiUnsaturated>
         <crosslinkMaxDiSaturated>0</crosslinkMaxDiSaturated>
         <crosslinkModifications>
         </crosslinkModifications>
         <crosslinkFastaFiles>
         </crosslinkFastaFiles>
         <crosslinkSites>
         </crosslinkSites>
         <crosslinkNetworkFiles>
         </crosslinkNetworkFiles>
         <crosslinkMode></crosslinkMode>
         <peakRefinement>False</peakRefinement>
         <peakRefinementCrosslinking>False</peakRefinementCrosslinking>
         <isobaricSumOverWindow>True</isobaricSumOverWindow>
         <isobaricWeightExponent>0.75</isobaricWeightExponent>
         <collapseMsmsOnIsotopePatterns>False</collapseMsmsOnIsotopePatterns>
         <diaLibraryType>0</diaLibraryType>
         <diaLibraryPaths>
         </diaLibraryPaths>
         <diaEvidencePaths>
         </diaEvidencePaths>
         <diaMsmsPaths>
         </diaMsmsPaths>
         <diaLabelIndsForLibraryMatch>
         </diaLabelIndsForLibraryMatch>
         <diaInitialPrecMassTolPpm>10</diaInitialPrecMassTolPpm>
         <diaInitialFragMassTolPpm>20</diaInitialFragMassTolPpm>
         <diaCorrThresholdFeatureClustering>0.85</diaCorrThresholdFeatureClustering>
         <diaPrecTolPpmFeatureClustering>2</diaPrecTolPpmFeatureClustering>
         <diaFragTolPpmFeatureClustering>2</diaFragTolPpmFeatureClustering>
         <diaScoreN>12</diaScoreN>
         <diaScoreNAdditional>5</diaScoreNAdditional>
         <diaMinScore>1.99</diaMinScore>
         <diaXgBoostBaseScore>0.4</diaXgBoostBaseScore>
         <diaXgBoostSubSample>0.9</diaXgBoostSubSample>
         <centroidPosition>0</centroidPosition>
         <diaQuantMethod>7</diaQuantMethod>
         <diaFeatureQuantMethod>0</diaFeatureQuantMethod>
         <lfqNormType>1</lfqNormType>
         <diaTopNForQuant>6</diaTopNForQuant>
         <diaTopNCorrelatingFragmentsForQuant>6</diaTopNCorrelatingFragmentsForQuant>
         <diaFragmentCorrelationForQuant>0.78</diaFragmentCorrelationForQuant>
         <lfqUsePeptideCorrelation>True</lfqUsePeptideCorrelation>
         <lfqTopNCorrelatingPeptides>100</lfqTopNCorrelatingPeptides>
         <lfqPeptideCorrelation>0</lfqPeptideCorrelation>
         <diaMinMsmsIntensityForQuant>0</diaMinMsmsIntensityForQuant>
         <diaTopMsmsIntensityQuantileForQuant>0.85</diaTopMsmsIntensityQuantileForQuant>
         <diaMinFragmentOverlapScore>0</diaMinFragmentOverlapScore>
         <diaMinPrecursorScore>0</diaMinPrecursorScore>
         <diaUseProfileCorrelation>False</diaUseProfileCorrelation>
         <diaMinPrecProfileCorrelation>0</diaMinPrecProfileCorrelation>
         <diaMinFragProfileCorrelation>0</diaMinFragProfileCorrelation>
         <diaClassificationModel>1</diaClassificationModel>
         <diaXgBoostMinChildWeight>9</diaXgBoostMinChildWeight>
         <diaXgBoostMaximumTreeDepth>3</diaXgBoostMaximumTreeDepth>
         <diaXgBoostEstimators>580</diaXgBoostEstimators>
         <diaXgBoostGamma>0.9</diaXgBoostGamma>
         <diaXgBoostMaxDeltaStep>3</diaXgBoostMaxDeltaStep>
         <diaGlobalMl>True</diaGlobalMl>
         <diaAdaptiveMassAccuracy>False</diaAdaptiveMassAccuracy>
         <diaMassWindowFactor>3.3</diaMassWindowFactor>
         <diaPermuteRt>False</diaPermuteRt>
         <diaPermuteCcs>False</diaPermuteCcs>
         <diaBackgroundSubtraction>False</diaBackgroundSubtraction>
         <diaBackgroundSubtractionQuantile>0.5</diaBackgroundSubtractionQuantile>
         <diaBackgroundSubtractionFactor>4</diaBackgroundSubtractionFactor>
         <diaLfqRatioType>0</diaLfqRatioType>
         <diaTransferQvalue>0.9</diaTransferQvalue>
         <diaTransferQvalueBetweenLabels>0.01</diaTransferQvalueBetweenLabels>
         <diaTransferQvalueBetweenFractions>0.01</diaTransferQvalueBetweenFractions>
         <diaTransferQvalueBetweenFaims>0.01</diaTransferQvalueBetweenFaims>
         <diaOnlyIsosForRecal>True</diaOnlyIsosForRecal>
         <diaMinPeaks>5</diaMinPeaks>
         <diaUseFragIntensForMl>False</diaUseFragIntensForMl>
         <diaUseFragMassesForMl>False</diaUseFragMassesForMl>
         <diaMaxTrainInstances>500000</diaMaxTrainInstances>
         <diaMaxFragmentCharge>3</diaMaxFragmentCharge>
         <diaAdaptiveMlScoring>False</diaAdaptiveMlScoring>
         <diaDynamicScoringMaxInstances>25000</diaDynamicScoringMaxInstances>
         <diaMaxPrecursorMz>0</diaMaxPrecursorMz>
         <diaHardRtFilter>True</diaHardRtFilter>
         <diaConvertLibraryCharge2Fragments>False</diaConvertLibraryCharge2Fragments>
         <diaChargeNormalizationLibrary>True</diaChargeNormalizationLibrary>
         <diaChargeNormalizationSample>True</diaChargeNormalizationSample>
         <diaDeleteIntermediateResults>True</diaDeleteIntermediateResults>
         <diaScoreWeightScanIndex>-1</diaScoreWeightScanIndex>
         <diaScoreWeightScanValue>1</diaScoreWeightScanValue>
         <diaNumNonleadingMatches>0</diaNumNonleadingMatches>
         <diaFragmentModelType>0</diaFragmentModelType>
         <diaAltFragmentModelPath></diaAltFragmentModelPath>
         <diaUseDefaultRtModel>True</diaUseDefaultRtModel>
         <diaAltRtModelPath></diaAltRtModelPath>
         <diaUseDefaultCcsModel>True</diaUseDefaultCcsModel>
         <diaAltCcsModelPath></diaAltCcsModelPath>
         <diaBatchProcessing>True</diaBatchProcessing>
         <diaBatchSize>0</diaBatchSize>
         <diaDecoyMode>0</diaDecoyMode>
         <diaFirstBatch>-1</diaFirstBatch>
         <diaLastBatch>-1</diaLastBatch>
         <diaOnlyPreprocess>False</diaOnlyPreprocess>
         <diaMultiplexQuantMethod>1</diaMultiplexQuantMethod>
         <diaOnlyPostprocess>False</diaOnlyPostprocess>
         <diaRequirePrecursor>False</diaRequirePrecursor>
         <diaFuturePeptides>False</diaFuturePeptides>
         <diaOverrideRtWithPrediction>False</diaOverrideRtWithPrediction>
         <diaMaxModifications>2</diaMaxModifications>
         <diaMaxPositionings>20</diaMaxPositionings>
         <diaPredictCharges>False</diaPredictCharges>
         <diaUseProbScore>False</diaUseProbScore>
         <diaProbScoreP>0.055</diaProbScoreP>
         <diaProbScoreG>1.2</diaProbScoreG>
         <diaProbScoreStep>0.1</diaProbScoreStep>
         <isM2FragTypeOverride>False</isM2FragTypeOverride>
         <ms2FragTypeOverride>0</ms2FragTypeOverride>
         <classicLfqForSingleShots>True</classicLfqForSingleShots>
         <subsamplePeptidesForLfqNorm>False</subsamplePeptidesForLfqNorm>
         <lfqSubsampleNormConstant>1200</lfqSubsampleNormConstant>
         <sequenceBasedModifier>False</sequenceBasedModifier>
         <diaRtFromSamplesForExport>True</diaRtFromSamplesForExport>
         <diaCcsFromSamplesForExport>True</diaCcsFromSamplesForExport>
         <diaLibraryExport>0</diaLibraryExport>
         <diaUseApexWeightsForPtmLoc>False</diaUseApexWeightsForPtmLoc>
         <diaSecondScoreForMultiplex>True</diaSecondScoreForMultiplex>
         <diaBestPrecursorChargeForQuant>False</diaBestPrecursorChargeForQuant>
         <diaBestPrecursorMassRangeForQuant>False</diaBestPrecursorMassRangeForQuant>
         <diaBestPrecursorIntensityForQuant>False</diaBestPrecursorIntensityForQuant>
         <diaPtmLocMethod>1</diaPtmLocMethod>
         <diaIndexedSearch>True</diaIndexedSearch>
         <diaIncreaseSequenceCoverage>True</diaIncreaseSequenceCoverage>
         <diaSequenceCoverageFdr>0.01</diaSequenceCoverageFdr>
         <diaHasIntensitiesForMl>True</diaHasIntensitiesForMl>
         <diaFdrCvIncludeCharge>True</diaFdrCvIncludeCharge>
         <diaMinCharge>2</diaMinCharge>
         <diaMaxCharge>3</diaMaxCharge>
         <diaDeltaMzLower>0.55</diaDeltaMzLower>
         <diaDeltaMzUpper>0.05</diaDeltaMzUpper>
         <diaUseNeutralLossesForQuant>True</diaUseNeutralLossesForQuant>
         <diaSecondBestCorrelationThreshold>0</diaSecondBestCorrelationThreshold>
         <diaUseSecondMatchAsDecoy>False</diaUseSecondMatchAsDecoy>
         <mobilityPredictionTwoConformations>False</mobilityPredictionTwoConformations>
         <diaHasLibrarySupplement>False</diaHasLibrarySupplement>
         <diaSupplementalFile></diaSupplementalFile>
      </parameterGroup>
   </parameterGroups>
   <msmsParamsArray>
      <msmsParams>
         <Name>FTMS</Name>
         <MatchTolerance>20</MatchTolerance>
         <MatchToleranceInPpm>True</MatchToleranceInPpm>
         <DeisotopeTolerance>7</DeisotopeTolerance>
         <DeisotopeToleranceInPpm>True</DeisotopeToleranceInPpm>
         <DeNovoTolerance>25</DeNovoTolerance>
         <DeNovoToleranceInPpm>True</DeNovoToleranceInPpm>
         <Deisotope>True</Deisotope>
         <Topx>12</Topx>
         <TopxInterval>100</TopxInterval>
         <HigherCharges>True</HigherCharges>
         <IncludeWater>True</IncludeWater>
         <IncludeAmmonia>True</IncludeAmmonia>
         <IncludeWaterCross>False</IncludeWaterCross>
         <IncludeAmmoniaCross>False</IncludeAmmoniaCross>
         <DependentLosses>True</DependentLosses>
         <Recalibration>False</Recalibration>
      </msmsParams>
      <msmsParams>
         <Name>ITMS</Name>
         <MatchTolerance>0.5</MatchTolerance>
         <MatchToleranceInPpm>False</MatchToleranceInPpm>
         <DeisotopeTolerance>0.15</DeisotopeTolerance>
         <DeisotopeToleranceInPpm>False</DeisotopeToleranceInPpm>
         <DeNovoTolerance>0.5</DeNovoTolerance>
         <DeNovoToleranceInPpm>False</DeNovoToleranceInPpm>
         <Deisotope>False</Deisotope>
         <Topx>8</Topx>
         <TopxInterval>100</TopxInterval>
         <HigherCharges>True</HigherCharges>
         <IncludeWater>True</IncludeWater>
         <IncludeAmmonia>True</IncludeAmmonia>
         <IncludeWaterCross>False</IncludeWaterCross>
         <IncludeAmmoniaCross>False</IncludeAmmoniaCross>
         <DependentLosses>True</DependentLosses>
         <Recalibration>False</Recalibration>
      </msmsParams>
      <msmsParams>
         <Name>TOF</Name>
         <MatchTolerance>25</MatchTolerance>
         <MatchToleranceInPpm>True</MatchToleranceInPpm>
         <DeisotopeTolerance>0.01</DeisotopeTolerance>
         <DeisotopeToleranceInPpm>False</DeisotopeToleranceInPpm>
         <DeNovoTolerance>25</DeNovoTolerance>
         <DeNovoToleranceInPpm>True</DeNovoToleranceInPpm>
         <Deisotope>True</Deisotope>
         <Topx>16</Topx>
         <TopxInterval>100</TopxInterval>
         <HigherCharges>True</HigherCharges>
         <IncludeWater>True</IncludeWater>
         <IncludeAmmonia>True</IncludeAmmonia>
         <IncludeWaterCross>False</IncludeWaterCross>
         <IncludeAmmoniaCross>False</IncludeAmmoniaCross>
         <DependentLosses>True</DependentLosses>
         <Recalibration>False</Recalibration>
      </msmsParams>
      <msmsParams>
         <Name>ASTRAL</Name>
         <MatchTolerance>25</MatchTolerance>
         <MatchToleranceInPpm>True</MatchToleranceInPpm>
         <DeisotopeTolerance>0.01</DeisotopeTolerance>
         <DeisotopeToleranceInPpm>False</DeisotopeToleranceInPpm>
         <DeNovoTolerance>25</DeNovoTolerance>
         <DeNovoToleranceInPpm>True</DeNovoToleranceInPpm>
         <Deisotope>True</Deisotope>
         <Topx>16</Topx>
         <TopxInterval>100</TopxInterval>
         <HigherCharges>True</HigherCharges>
         <IncludeWater>True</IncludeWater>
         <IncludeAmmonia>True</IncludeAmmonia>
         <IncludeWaterCross>False</IncludeWaterCross>
         <IncludeAmmoniaCross>False</IncludeAmmoniaCross>
         <DependentLosses>True</DependentLosses>
         <Recalibration>False</Recalibration>
      </msmsParams>
      <msmsParams>
         <Name>UNKNOWN</Name>
         <MatchTolerance>20</MatchTolerance>
         <MatchToleranceInPpm>True</MatchToleranceInPpm>
         <DeisotopeTolerance>7</DeisotopeTolerance>
         <DeisotopeToleranceInPpm>True</DeisotopeToleranceInPpm>
         <DeNovoTolerance>25</DeNovoTolerance>
         <DeNovoToleranceInPpm>True</DeNovoToleranceInPpm>
         <Deisotope>True</Deisotope>
         <Topx>12</Topx>
         <TopxInterval>100</TopxInterval>
         <HigherCharges>True</HigherCharges>
         <IncludeWater>True</IncludeWater>
         <IncludeAmmonia>True</IncludeAmmonia>
         <IncludeWaterCross>False</IncludeWaterCross>
         <IncludeAmmoniaCross>False</IncludeAmmoniaCross>
         <DependentLosses>True</DependentLosses>
         <Recalibration>False</Recalibration>
      </msmsParams>
   </msmsParamsArray>
   <fragmentationParamsArray>
      <fragmentationParams>
         <Name>HCD</Name>
         <UseIntensityPrediction>False</UseIntensityPrediction>
         <UseSequenceBasedModifier>False</UseSequenceBasedModifier>
         <InternalFragments>False</InternalFragments>
         <InternalFragmentWeight>1</InternalFragmentWeight>
         <InternalFragmentAas>KRH</InternalFragmentAas>
      </fragmentationParams>
      <fragmentationParams>
         <Name>CID</Name>
         <UseIntensityPrediction>False</UseIntensityPrediction>
         <UseSequenceBasedModifier>False</UseSequenceBasedModifier>
         <InternalFragments>False</InternalFragments>
         <InternalFragmentWeight>1</InternalFragmentWeight>
         <InternalFragmentAas>KRH</InternalFragmentAas>
      </fragmentationParams>
      <fragmentationParams>
         <Name>ETD</Name>
         <UseIntensityPrediction>False</UseIntensityPrediction>
         <UseSequenceBasedModifier>False</UseSequenceBasedModifier>
         <InternalFragments>False</InternalFragments>
         <InternalFragmentWeight>1</InternalFragmentWeight>
         <InternalFragmentAas>KRH</InternalFragmentAas>
      </fragmentationParams>
      <fragmentationParams>
         <Name>PQD</Name>
         <UseIntensityPrediction>False</UseIntensityPrediction>
         <UseSequenceBasedModifier>False</UseSequenceBasedModifier>
         <InternalFragments>False</InternalFragments>
         <InternalFragmentWeight>1</InternalFragmentWeight>
         <InternalFragmentAas>KRH</InternalFragmentAas>
      </fragmentationParams>
      <fragmentationParams>
         <Name>ETHCD</Name>
         <UseIntensityPrediction>False</UseIntensityPrediction>
         <UseSequenceBasedModifier>False</UseSequenceBasedModifier>
         <InternalFragments>False</InternalFragments>
         <InternalFragmentWeight>1</InternalFragmentWeight>
         <InternalFragmentAas>KRH</InternalFragmentAas>
      </fragmentationParams>
      <fragmentationParams>
         <Name>ETCID</Name>
         <UseIntensityPrediction>False</UseIntensityPrediction>
         <UseSequenceBasedModifier>False</UseSequenceBasedModifier>
         <InternalFragments>False</InternalFragments>
         <InternalFragmentWeight>1</InternalFragmentWeight>
         <InternalFragmentAas>KRH</InternalFragmentAas>
      </fragmentationParams>
      <fragmentationParams>
         <Name>UVPD</Name>
         <UseIntensityPrediction>False</UseIntensityPrediction>
         <UseSequenceBasedModifier>False</UseSequenceBasedModifier>
         <InternalFragments>False</InternalFragments>
         <InternalFragmentWeight>1</InternalFragmentWeight>
         <InternalFragmentAas>KRH</InternalFragmentAas>
      </fragmentationParams>
      <fragmentationParams>
         <Name>Unknown</Name>
         <UseIntensityPrediction>False</UseIntensityPrediction>
         <UseSequenceBasedModifier>False</UseSequenceBasedModifier>
         <InternalFragments>False</InternalFragments>
         <InternalFragmentWeight>1</InternalFragmentWeight>
         <InternalFragmentAas>KRH</InternalFragmentAas>
      </fragmentationParams>
   </fragmentationParamsArray>
</MaxQuantParams>
